# Supplementary material for: Supramolecular Switch for the Regulation of Antibacterial Efficacy of Near-Infrared Photosensitizer
Source: Molecules. 2024 Feb 28;29(5):1040. doi: 10.3390/molecules29051040 (PMC10935030; doi:10.3390/molecules29051040)
Supplement: Supplementary file 1 [file molecules-29-01040-s001.zip]

Archive with 1 entries (1 files):
- molecules-2852966-supplementary.pdf
